# Supplementary material for: Genetic diversity and population structure analyses of Plectranthus edulis (Vatke) Agnew collections from diverse agro-ecologies in Ethiopia using newly developed EST-SSRs marker system
Source: BMC Genet. 2018 Oct 11;19:92. doi: 10.1186/s12863-018-0682-z (PMC6182789; doi:10.1186/s12863-018-0682-z)
Supplement: Supplementary file 2 — Allele frequency distribution and overall percentage of rare alleles (f ≤ 0.01) across populations. (XLSX 9 kb) [file 12863_2018_682_MOESM2_ESM.xlsx]

## Sheet: Sheet2
Supplementary file 2: Allele frequency distribution and overall percentage of rare alleles (f ≤ 0.01) across populations
Allele/Locus	PE_01	PE_02	PE_03	PE_04	PE_05	PE_06	PE_07	PE_08	PE_09	PE_10	PE_11	PE_12	PE_13	PE_14	PE_15	PE_16	PE_17	PE_18	PE_19	PE_20
Allele A	0.047	0.011	0.029	0.088	0.007	0.006	0.005	0.002	0.004	0.004	0.007	0.138	0.004	0.002	0.028	0.04	0.002	0.006	0.028	0.007
Allele B	0.052	0.002	0.027	0.912	0.013	0.009	0.005	0.035	0.013	0.006	0.063	0.004	0.96	0.815	0.035	0.004	0.014	0.106	0.011	0.722
Allele C	0.869	0.002	0.006	-	0.004	0.464	0.002	0.002	0.68	0.267	0.002	0.081	0.031	0.178	0.035	0.004	0.042	0.004	0.002	0.269
Allele D	0.002	0.044	0.004	-	0.005	0.128	0.004	0.958	0.115	0.716	0.767	0.763	0.005	0.005	0.004	0.209		0.201	0.533	0.002
Allele E	0.002	0.452	0.053	-	0.004	0.197	0.973	0.004	0.126	0.007	0.007	0.009	-	-	0.898	0.006	0.303	0.676	0.427	-
Allele F	0.024	0.489	0.866	-	0.788	0.002	0.004	-	0.062	-	0.153	0.004	-	-	-	0.702	0.014	0.004	-	-
Allele G	0.004	-	0.011	-	0.121	0.007	0.004	-	-	-	-	0.002	-	-	-	0.009	-	0.002	-	-
Allele H	-	-	0.006	-	0.053	0.162	0.002	-	-	-	-	-	-	-	-	0.002	-	0.002	-	-
Allele I	-	-	-	-	0.002	0.026	0.002	-	-	-	-	-	-	-	-	0.004	-	-	-	-
Allele J	-	-	-	-	0.004	-	-	-	-	-	-	-	-	-	-	0.013	-	-	-	-
Allelek														-	-	0.002	-	-	-	-
AlleleL														-	-	0.007	-	-	-	-
%age of Rare	42.85	33.33	37.5	0	60	44.44	88.89	60	16.67	60	50	57.14	50	50	20	66.67	16.67	62.5	20	50
